# Supplementary material for: Superior Anticancer and Antifungal Activities of New Sulfanyl-Substituted Niclosamide Derivatives
Source: Biomedicines. 2024 Jul 21;12(7):1621. doi: 10.3390/biomedicines12071621 (PMC11275179; doi:10.3390/biomedicines12071621)
Supplement: Supplementary file 1 [file biomedicines-12-01621-s001.zip]

Archive with 1 entries (1 files):
- biomedicines-3073086-supplementary.pdf
